# Supplementary material for: Anatomical mechanism of spontaneous recovery in regions caudal to thoracic spinal cord injury lesions in rats
Source: PeerJ. 2017 Jan 10;5:e2865. doi: 10.7717/peerj.2865 (PMC5228130; doi:10.7717/peerj.2865)
Supplement: Supplemental Information 2 — Motor performance was scored were performed according to the well-known Open Field BBB locomotor scale (Basso, Beattie & Bresnahan, 1995). It was given each week after each hemisection operation until the 8th week. [file peerj-05-2865-s002.xlsx]

## Sheet: Sheet1
The first step
Ipsilateral Group
Left	1 week	2 week	3 week	4 week	5 week	6 week	7 week	8 week	9 week	10 week	11 week	12 week	13 week	14 week	15 week	16 week
Number 1	2	9	12	12	12	12	13	14	13	13	13	13	13	13	13	13
Number 2	5	9	11	14	14	14	14	14	12	13	13	12	12	12	12	12
Number 3	7	12	13	13	14	13	13	13	13	13	13	13	13	13	13	13
Number 4	8	11	13	14	14	14	15	14	13	13	13	13	13	13	13	13
Number 5	10	13	13	13	14	14	13	13	13	13	13	13	13	13	13	13
Number 6	2	10	16	16	16	16	16	16	17	17	17	17	17	17	17	17
Number 7	4	16	16	15	16	15	14	14	14	14	14	14	14	14	14	14
Number 8	10	14	13	13	13	13	13	13	13	13	13	13	13	13	13	13
	6	11.75	13.375	13.75	14.125	13.875	13.875	13.875	13.5	13.625	13.625	13.5	13.5	13.5	13.5	13.5
	3.25137	2.49285	1.76777	1.28174	1.3562	1.24642	1.12599	0.991031	1.51186	1.40789	1.40789	1.51186	1.51186	1.51186	1.51186	1.51186
Right	1 week	2 week	3 week	4 week	5 week	6 week	7 week	8 week	9 week	10 week	11 week	12 week	13 week	14 week	15 week	16 week
Number1	9	13	13	13	13	13	13	13	13	13	13	13	13	13	13	13
Number2	9	11	13	16	16	16	16	16	13	14	14	13	13	13	13	13
Number3	10	13	14	14	14	14	14	14	14	14	14	14	14	14	14	14
Number4	11	13	14	16	16	16	16	16	14	14	14	14	14	14	14	14
Number5	13	14	14	14	15	15	15	15	15	15	15	15	15	15	15	15
Number6	7	12	16	16	16	16	16	16	17	17	17	17	17	17	17	17
Number7	7	17	17	17	17	17	16	16	16	16	16	16	16	16	16	16
Number8	12	14	15	15	15	15	15	15	15	15	15	15	15	15	15	15
	9.75	13.375	14.5	15.125	15.25	15.25	15.125	15.125	14.625	14.75	14.75	14.625	14.625	14.625	14.625	14.625
	2.18763	1.76777	1.41421	1.3562	1.28174	1.28174	1.12599	1.12599	1.40789	1.28174	1.28174	1.40789	1.40789	1.40789	1.40789	1.40789
Sham Group
Left	1 week	2 week	3 week	4 week	5 week	6 week	7 week	8 week	9 week	10 week	11 week	12 week	13 week	14 week	15 week	16 week
Number 1	21	21	21	21	21	21	21	21	21	21	21	21	21	21	21	21
Number 2	21	21	21	21	21	21	21	21	21	21	21	21	21	21	21	21
Number 3	21	21	21	21	21	21	21	21	21	21	21	21	21	21	21	21
Number 4	21	21	21	21	21	21	21	21	21	21	21	21	21	21	21	21
Number 5	20	20	21	21	21	21	21	21	20	20	20	20	20	20	20	20
Number 6	20	20	20	20	20	20	20	20	20	20	20	20	20	20	20	20
Number 7	20	21	21	21	21	21	21	21	21	21	21	21	21	21	21	21
Number 8	20	21	21	21	21	21	21	21	21	21	21	21	21	21	21	21
Number 9	20	21	21	21	21	21	21	21	21	21	21	21	21	21	21	21
Number 10	21	21	21	21	21	21	21	21	21	21	21	21	21	21	21	21
	20.5	20.8	20.9	20.9	20.9	20.9	20.9	20.9	20.8	20.8	20.8	20.8	20.8	20.8	20.8	20.8
	0.527046	0.421637	0.316228	0.316228	0.316228	0.316228	0.316228	0.316228	0.421637	0.421637	0.421637	0.421637	0.421637	0.421637	0.421637	0.421637
Right	1 week	2 week	3 week	4 week	5 week	6 week	7 week	8 week	9 week	10 week	11 week	12 week	13 week	14 week	15 week	16 week
Number1	21	21	21	21	21	21	21	21	21	21	21	21	21	21	21	21
Number2	21	21	21	21	21	21	21	21	21	21	21	21	21	21	21	21
Number3	21	21	21	21	21	21	21	21	21	21	21	21	21	21	21	21
Number4	21	21	21	21	21	21	21	21	21	21	21	21	21	21	21	21
Number5	20	20	21	21	21	21	21	21	20	20	20	20	20	20	20	20
Number6	20	20	20	20	20	20	20	20	20	20	20	20	20	20	20	20
Number7	20	21	21	21	21	21	21	21	21	21	21	21	21	21	21	21
Number8	20	21	21	21	21	21	21	21	21	21	21	21	21	21	21	21
Number9	20	21	21	21	21	21	21	21	21	21	21	21	21	21	21	21
Number10	21	21	21	21	21	21	21	21	21	21	21	21	21	21	21	21
	20.5	20.8	20.9	20.9	20.9	20.9	20.9	20.9	20.8	20.8	20.8	20.8	20.8	20.8	20.8	20.8
	0.527046	0.421637	0.316228	0.316228	0.316228	0.316228	0.316228	0.316228	0.421637	0.421637	0.421637	0.421637	0.421637	0.421637	0.421637	0.421637
Control Group
Left	1 week	2 week	3 week	4 week	5 week	6 week	7 week	8 week	9 week	10 week	11 week	12 week	13 week	14 week	15 week	16 week
Number 1	5	13	13	14	13	14	14	13	13	13	14	13	13	14	13	13
Number 2	1	13	13	12	13	13	12	13	13	12	12	12	13	12	12	12
Number 3	8	14	14	13	14	13	14	13	13	13	14	13	14	13	14	14
Number 4	5	14	13	14	15	14	15	14	14	15	15	15	14	15	14	15
	4.75	13.5	13.25	13.25	13.75	13.5	13.75	13.25	13.25	13.25	13.75	13.25	13.5	13.5	13.25	13.5
	2.87228	0.57735	0.5	0.957427	0.957427	0.57735	1.25831	0.5	0.5	1.25831	1.25831	1.25831	0.57735	1.29099	0.957427	1.29099
Right	1 week	2 week	3 week	4 week	5 week	6 week	7 week	8 week	9 week	10 week	11 week	12 week	13 week	14 week	15 week	16 week
Number1	12	14	14	15	16	15	16	16	15	15	15	16	15	15	16	16
Number2	4	14	14	15	14	15	14	14	14	14	14	13	14	14	13	13
Number3	12	15	15	15	16	16	15	15	15	15	14	15	14	15	14	14
Number4	10	16	15	16	15	15	15	15	15	16	16	15	14	15	14	15
	9.5	14.75	14.5	15.25	15.25	15.25	15	15	14.75	15	14.75	14.75	14.25	14.75	14.25	14.5
	3.78594	0.957427	0.57735	0.5	0.957427	0.5	0.816497	0.816497	0.5	0.816497	0.957427	1.25831	0.5	0.5	1.25831	1.29099
Contralateral Group
Left	1 week	2 week	3 week	4 week	5 week	6 week	7 week	8 week	9 week	10 week	11 week	12 week	13 week	14 week	15 week	16 week
Number 1	6	12	13	13	13	13	13	13	0	8	8	9	9	9	10	10
Number 2	6	12	12	12	13	13	13	13	0	4	6	7	7	7	7	7
Number 3	1	11	13	13	13	13	13	13	0	4	7	9	7	8	9	9
Number 4	8	10	11	12	13	13	13	13	0	6	7	5	4	6	6	5
Number 5	7	10	12	14	14	14	14	14	0	4	5	5	7	7	6	6
Number 6	10	12	12	16	16	16	17	17	0	6	8	8	10	9	9	10
Number 7	5	5	11	13	15	14	14	14	0	1	4	5	6	6	6	6
Number 8	3	13	14	14	14	14	14	14	0	5	6	7	7	7	7	8
	5.75	10.625	12.25	13.375	13.875	13.75	13.875	13.875	0	4.75	6.375	6.875	7.125	7.375	7.5	7.625
	2.81577	2.50357	1.0351	1.30247	1.12599	1.0351	1.3562	1.3562	0	2.05287	1.40789	1.72689	1.80772	1.18773	1.60357	1.92261
Right	1 week	2 week	3 week	4 week	5 week	6 week	7 week	8 week	9 week	10 week	11 week	12 week	13 week	14 week	15 week	16 week
Number1	7	15	15	15	15	15	15	15	0	7	8	9	9	9	10	10
Number2	9	13	13	13	14	14	14	14	0	4	7	7	7	7	7	7
Number3	7	12	13	13	13	13	13	13	0	4	6	8	7	8	9	9
Number4	10	12	14	14	14	14	14	14	0	4	5	5	4	6	6	5
Number5	9	12	13	14	14	14	14	14	0	4	4	5	7	7	7	6
Number6	12	13	14	17	17	17	17	17	0	6	9	8	11	10	10	11
Number7	7	11	13	15	16	15	15	15	0	4	6	5	6	6	6	6
Number8	8	15	16	16	16	16	16	16	0	5	6	7	7	7	7	8
	8.625	12.875	13.875	14.625	14.875	14.75	14.75	14.75	0	4.75	6.375	6.75	7.25	7.5	7.75	7.75
	1.65359	1.36359	1.05327	1.31696	1.26861	1.19896	1.19896	1.19896	0	1.08972	1.49478	1.47902	1.92029	1.32288	1.56125	1.98431
Tansection Group
Left	1 week	2 week	3 week	4 week	5 week	6 week	7 week	8 week	9 week	10 week	11 week	12 week	13 week	14 week	15 week	16 week
Number 1	6	13	14	13	13	13	13	13	0	4	5	7	8	8	8	8
Number 2	9	14	13	14	14	14	16	16	0	8	8	8	8	8	8	8
Number 3	4	12	14	14	14	14	14	14	0	8	7	7	7	7	6	6
Number 4	2	13	13	13	12	13	13	13	0	1	1	5	6	6	5	5
Number 5	1	7	10	12	12	12	13	13	0	3	7	8	5	5	5	5
Number 6	4	9	11	12	13	13	13	13	0	7	9	9	9	9	9	9
Number 7	4	10	13	13	14	14	14	14	0	7	7	7	7	7	8	9
Number 8	8	11	12	12	12	12	12	12	0	1	4	4	5	5	5	6
	4.75	11.125	12.5	12.875	13	13.125	13.5	13.5	0	4.875	6	6.875	6.875	6.875	6.75	7
	2.76457	2.3566	1.41421	0.834523	0.92582	0.834523	1.19523	1.19523	0	2.99702	2.56348	1.64208	1.45774	1.45774	1.66905	1.69031
Right	1 week	2 week	3 week	4 week	5 week	6 week	7 week	8 week	9 week	10 week	11 week	12 week	13 week	14 week	15 week	16 week
Number 1	11	15	16	16	15	15	15	15	0	5	6	7	8	8	8	8
Number 2	12	17	16	16	16	15	16	16	0	6	7	7	7	7	7	7
Number 3	8	14	16	16	16	16	16	16	0	8	7	7	7	7	6	6
Number 4	6	14	14	15	13	13	13	13	0	4	5	6	6	6	6	6
Number 5	6	12	12	14	14	14	14	14	0	3	7	8	5	5	5	5
Number 6	6	12	13	13	15	15	15	15	0	7	9	9	9	9	9	9
Number 7	8	13	15	15	16	16	16	16	0	7	7	7	7	7	8	9
Number 8	12	12	13	13	13	13	13	13	0	3	5	5	5	5	5	6
	8.625	13.625	14.375	14.75	14.75	14.625	14.75	14.75	0	5.375	6.625	7	6.75	6.75	6.75	7
	2.66927	1.76777	1.59799	1.28174	1.28174	1.18773	1.28174	1.28174	0	1.92261	1.30247	1.19523	1.38873	1.38873	1.48805	1.51186
The second step
Operation Group
T8 Group
Left	Before second operation	1 week	2 week	3 week	4 week	5 week	6 week		Right	Before second operation	1 week	2 week	3 week	4 week	5 week	6 week
Number 1	14	12	13	14	14	14	14		Number 1	16	16	16	16	16	16	16
Number 2	15	14	15	15	15	15	15		Number 2	17	17	17	17	17	17	17
Number 3	13	11	12	13	13	13	13		Number 3	15	14	15	15	15	15	15
Number 4	13	10	11	12	12	11	12		Number 4	14	13	14	14	14	14	14
Number 5	12	9	10	11	11	11	11		Number 5	15	14	15	15	15	15	15
Number 6	13	10	11	12	13	13	13		Number 6	15	13	14	13	14	14	14
Number 7	13	11	12	13	13	13	13		Number 7	15	13	13	14	14	14	14
Number 8	14	11	12	13	13	13	13		Number 8	15	15	15	15	15	15	15
	13.375	11	12	12.875	13	12.875	13			15.25	14.375	14.875	14.875	15	15	15
	0.916125	1.51186	1.51186	1.24642	1.19523	1.3562	1.19523			0.886405	1.50594	1.24642	1.24642	1.06904	1.06904	1.06904
T9 Group
Left	Before second operation	1 week	2 week	3 week	4 week	5 week	6 week		Right	Before second operation	1 week	2 week	3 week	4 week	5 week	6 week
Number 1	13	11	12	13	13	13	13		Number 1	13	12	13	13	13	13	13
Number 2	14	10	10	12	12	12	11		Number 2	15	11	11	13	13	13	12
Number 3	13	10	11	12	12	12	12		Number 3	16	13	13	14	13	14	14
Number 4	13	9	12	12	13	13	13		Number 4	15	10	12	12	13	13	13
Number 5	12	8	10	11	11	11	11		Number 5	12	9	10	11	11	11	11
Number 6	12	9	12	12	12	12	12		Number 6	14	11	12	12	13	13	13
Number 7	15	11	11	13	13	13	13		Number 7	16	12	13	14	14	14	14
Number 8	14	12	13	13	12	13	13		Number 8	16	12	13	13	14	14	14
	13.25	10	11.375	12.25	12.25	12.375	12.25			14.625	11.25	12.125	12.75	13	13.125	13
	1.0351	1.30931	1.06066	0.707107	0.707107	0.744024	0.886405			1.50594	1.28174	1.12599	1.0351	0.92582	0.991031	1.06904
T10 Group
Left	Before second operation	1 week	2 week	3 week	4 week	5 week	6 week		Right	Before second operation	1 week	2 week	3 week	4 week	5 week	6 week
Number 1	13	11	12	12	12	12	13		Number 1	15	12	13	13	14	14	14
Number 2	13	0	0	0	0	3	7		Number 2	15	10	13	13	13	14	14
Number 3	16	3	11	11	11	12	12		Number 3	16	4	12	12	12	13	13
Number 4	13	4	9	10	10	11	11		Number 4	15	10	12	13	13	14	14
Number 5	12	3	8	9	9	9	9		Number 5	12	5	10	11	11	11	11
Number 6	13	5	10	10	10	11	11		Number 6	15	12	13	13	13	14	14
Number 7	12	6	8	9	10	10	10		Number 7	14	11	12	13	13	13	13
	13.1429	4.57143	8.28571	8.71429	8.85714	9.71429	10.4286			14.5714	9.14286	12.1429	12.5714	12.7143	13.2857	13.2857
	1.34519	3.40867	3.94606	3.98808	4.01782	3.14718	1.98806			1.27242	3.28778	1.06904	0.786796	0.95119	1.1127	1.1127
T11 Group
Left	Before second operation	1 week	2 week	3 week	4 week	5 week	6 week		Right	Before second operation	1 week	2 week	3 week	4 week	5 week	6 week
Number 1	13	0	0	0	0	0	0		Number 1	15	0	0	0	0	0	0
Number 2	12	0	1	1	2	3	4		Number 2	13	0	2	6	8	7	8
Number 3	15	0	0	0	0	0	0		Number 3	15	0	0	0	0	0	0
Number 4	16	1	1	4	4	5	6		Number 4	16	4	8	9	9	9	8
Number 5	13	0	0	0	1	1	3		Number 5	15	0	0	0	1	4	5
Number 6	13	0	1	2	2	3	3		Number 6	15	0	3	7	7	8	8
Number 7	13	0	1	3	4	5	5		Number 7	14	0	4	6	7	9	9
	13.5714	0.142857	0.571429	1.42857	1.85714	2.42857	3			14.7143	0.571429	2.42857	4	4.57143	5.28571	5.42857
	1.39728	0.377964	0.534522	1.61835	1.67616	2.1492	2.3094			0.95119	1.51186	2.93582	3.87298	4.03556	3.98808	3.90969
T12 Group
Left	Before second operation	1 week	2 week	3 week	4 week	5 week	6 week		Right	Before second operation	1 week	2 week	3 week	4 week	5 week	6 week
Number 1	15	0	0	0	0	0	0		Number 1	15	15	15	15	15	15	15
Number 2	15	0	0	0	0	0	0		Number 2	15	2	7	11	12	13	13
Number 3	13	0	0	0	0	0	0		Number 3	15	0	0	1	1	1	1
Number 4	13	0	0	0	0	0	0		Number 4	15	0	0	0	0	0	0
Number 5	12	0	0	1	1	1	1		Number 5	13	0	6	8	8	9	9
Number 6	13	0	1	0	1	1	1		Number 6	15	12	13	13	13	13	13
Number 7	12	0	0	0	0	0	0		Number 7	14	9	11	11	10	11	11
	13.2857	0	0.142857	0.142857	0.285714	0.285714	0.285714			14.5714	5.42857	7.42857	8.42857	8.42857	8.85714	8.85714
	1.25357	0	0.377964	0.377964	0.48795	0.48795	0.48795			0.786796	6.4254	5.96817	5.82687	5.8554	6.01189	6.01189
Control Group
T8 Group
Left	Before second operation	1 week	2 week	3 week	4 week	5 week	6 week		Right	Before second operation	1 week	2 week	3 week	4 week	5 week	6 week
Number 1	21	5	11	12	13	14	14		Number 1	21	10	13	14	15	16	16
Number 2	20	8	12	12	13	13	14		Number 2	20	11	14	14	15	15	15
Number 3	21	6	11	13	14	14	14		Number 3	21	8	13	13	15	16	16
Number 4	19	4	13	13	13	12	13		Number 4	19	6	13	14	14	13	14
Number 5	21	3	7	10	13	13	12		Number 5	21	7	13	12	14	14	14
Number 6	21	5	9	11	13	12	13		Number 6	21	6	11	13	14	15	15
Number 7	21	4	9	12	13	13	13		Number 7	21	8	12	15	15	16	16
	20.5714	5	10.2857	11.8571	13.1429	13	13.2857			20.5714	8	12.7143	13.5714	14.5714	15	15.1429
	0.786796	1.63299	2.05866	1.06904	0.377964	0.816497	0.755929			0.786796	1.91485	0.95119	0.9759	0.534522	1.1547	0.899735
T9 Group
Left	Before second operation	1 week	2 week	3 week	4 week	5 week	6 week		Right	Before second operation	1 week	2 week	3 week	4 week	5 week	6 week
Number 1	21	6	9	11	12	13	13		Number 1	21	11	12	13	14	15	15
Number 2	20	3	8	11	13	14	13		Number 2	20	7	13	14	15	16	15
Number 3	21	4	10	12	14	15	14		Number 3	21	8	13	14	14	15	16
Number 4	21	2	11	13	12	13	13		Number 4	21	8	12	13	14	13	13
Number 5	21	8	11	11	12	13	13		Number 5	21	9	12	14	15	14	14
Number 6	21	6	9	11	14	14	14		Number 6	21	7	13	14	15	15	15
Number 7	20	7	12	12	15	16	16		Number 7	20	11	13	15	16	16	16
Number 8	20	6	8	11	12	13	13		Number 8	20	10	12	14	14	14	14
	20.625	5.25	9.75	11.5	13	13.875	13.625			20.625	8.875	12.5	13.875	14.625	14.75	14.75
	0.517549	2.05287	1.48805	0.755929	1.19523	1.12599	1.06066			0.517549	1.64208	0.534522	0.64087	0.744024	1.0351	1.0351
T10 Group
Left	Before second operation	1 week	2 week	3 week	4 week	5 week	6 week		Right	Before second operation	1 week	2 week	3 week	4 week	5 week	6 week
Number 1	21	4	8	12	12	12	12		Number 1	21	8	10	13	14	14	14
Number 2	21	0	9	10	11	12	12		Number 2	21	3	12	12	13	13	13
Number 3	19	6	9	10	11	10	10		Number 3	19	6	11	12	12	12	12
Number 4	20	3	8	9	11	11	11		Number 4	20	7	10	11	12	13	13
Number 5	21	0	1	11	11	11	12		Number 5	21	8	10	13	14	14	14
Number 6	21	0	2	12	13	13	13		Number 6	21	9	11	13	15	15	15
Number 7	20	3	8	9	10	11	11		Number 7	20	7	10	11	12	12	12
	20.4286	2.28571	6.42857	10.4286	11.2857	11.4286	11.5714			20.4286	6.85714	10.5714	12.1429	13.1429	13.2857	13.2857
	0.786796	2.36039	3.40867	1.27242	0.95119	0.9759	0.9759			0.786796	1.9518	0.786796	0.899735	1.21499	1.1127	1.1127
T11 Group
Left	Before second operation	1 week	2 week	3 week	4 week	5 week	6 week		Right	Before second operation	1 week	2 week	3 week	4 week	5 week	6 week
Number 1	21	0	4	8	8	10	10		Number 1	21	1	12	13	13	13	13
Number 2	19	0	0	1	1	1	1		Number 2	19	0	0	1	1	1	1
Number 3	21	0	2	8	9	9	10		Number 3	21	0	12	12	13	13	13
Number 4	21	0	0	4	5	8	8		Number 4	21	0	8	11	11	12	12
Number 5	20	0	2	2	3	3	3		Number 5	20	0	0	0	0	0	0
Number 6	21	0	0	0	0	0	0		Number 6	21	0	0	0	0	0	0
Number 7	21	0	0	0	0	0	0		Number 7	21	0	7	7	10	11	11
Number 8	20	0	2	3	3	3	3		Number 8	20	0	7	8	9	10	10
	20.5	0	1.25	3.25	3.625	4.25	4.375			20.5	0.125	5.75	6.5	7.125	7.5	7.5
	0.755929	0	1.48805	3.24037	3.46152	4.13176	4.30739			0.755929	0.353553	5.14782	5.47723	5.79254	6.02376	6.02376
T12 Group
Left	Before second operation	1 week	2 week	3 week	4 week	5 week	6 week		Right	Before second operation	1 week	2 week	3 week	4 week	5 week	6 week
Number 1	20	0	0	1	2	3	3		Number 1	20	2	8	9	10	9	10
Number 2	19	0	0	0	0	1	1		Number 2	19	1	7	9	9	10	10
Number 3	21	0	0	1	2	3	3		Number 3	21	1	6	8	8	8	9
Number 4	21	0	0	2	2	3	2		Number 4	21	1	10	10	10	11	11
Number 5	21	0	2	3	5	7	6		Number 5	20	3	11	12	11	11	12
Number 6	21	0	0	0	0	0	0		Number 6	21	0	0	0	0	0	0
Number 7	21	0	0	0	0	0	0		Number 7	21	0	0	0	0	0	0
	20.5714	0	0.285714	1	1.57143	2.42857	2.14286			20.4286	1.14286	6	6.85714	6.85714	7	7.42857
	0.786796	0	0.755929	1.1547	1.81265	2.43975	2.1157			0.786796	1.06904	4.43471	4.84522	4.77593	4.89898	5.15937
Sham Group
T8 Group
Left	Before second operation	1 week	2 week	3 week	4 week	5 week	6 week		Right	Before second operation	1 week	2 week	3 week	4 week	5 week	6 week
Number 1	20	20	20	20	20	20	20		Number 1	20	20	20	20	20	20	20
Number 2	21	21	21	21	21	21	21		Number 2	21	21	21	21	21	21	21
Number 3	20	20	20	21	21	21	21		Number 3	20	20	20	21	21	21	21
Number 4	21	20	20	20	20	20	20		Number 4	21	20	20	20	20	20	20
Number 5	20	20	21	21	21	21	21		Number 5	20	20	21	21	21	21	21
Number 6	20	20	21	21	21	21	21		Number 6	20	20	21	21	21	21	21
Number 7	20	20	21	21	21	21	21		Number 7	21	20	21	21	21	21	21
	20.2857	20.1429	20.5714	20.7143	20.7143	20.7143	20.7143			20.4286	20.1429	20.5714	20.7143	20.7143	20.7143	20.7143
	0.48795	0.377964	0.534522	0.48795	0.48795	0.48795	0.48795			0.534522	0.377964	0.534522	0.48795	0.48795	0.48795	0.48795
T9 Group
Left	Before second operation	1 week	2 week	3 week	4 week	5 week	6 week		Right	Before second operation	1 week	2 week	3 week	4 week	5 week	6 week
Number 1	21	19	21	21	21	21	21		Number 1	21	19	21	21	21	21	21
Number 2	21	20	21	21	21	21	21		Number 2	21	20	21	21	21	21	21
Number 3	20	19	19	19	19	19	19		Number 3	20	19	19	19	19	19	19
Number 4	19	18	19	19	19	19	19		Number 4	19	18	19	19	19	19	19
Number 5	21	21	21	21	21	21	21		Number 5	21	21	21	21	21	21	21
Number 6	21	21	21	21	21	21	21		Number 6	21	21	21	21	21	21	21
Number 7	21	21	21	21	21	21	21		Number 7	21	21	21	21	21	21	21
	20.5714	19.8571	20.4286	20.4286	20.4286	20.4286	20.4286			20.5714	19.8571	20.4286	20.4286	20.4286	20.4286	20.4286
	0.786796	1.21499	0.9759	0.9759	0.9759	0.9759	0.9759			0.786796	1.21499	0.9759	0.9759	0.9759	0.9759	0.9759
T10 Group
Left	Before second operation	1 week	2 week	3 week	4 week	5 week	6 week		Right	Before second operation	1 week	2 week	3 week	4 week	5 week	6 week
Number 1	21	17	20	20	20	20	20		Number 1	21	17	20	20	20	20	20
Number 2	21	18	20	20	20	20	20		Number 2	21	18	20	20	20	20	20
Number 3	21	19	21	21	21	21	21		Number 3	21	19	21	21	21	21	21
Number 4	20	18	20	20	20	20	20		Number 4	20	18	20	20	20	20	20
Number 5	20	17	20	20	20	20	20		Number 5	20	17	20	20	20	20	20
Number 6	21	18	21	21	21	21	21		Number 6	21	18	21	21	21	21	21
Number 7	21	17	21	21	21	21	21		Number 7	21	17	21	21	21	21	21
	20.7143	17.7143	20.4286	20.4286	20.4286	20.4286	20.4286			20.7143	17.7143	20.4286	20.4286	20.4286	20.4286	20.4286
	0.48795	0.755929	0.534522	0.534522	0.534522	0.534522	0.534522			0.48795	0.755929	0.534522	0.534522	0.534522	0.534522	0.534522
T11 Group
Left	Before second operation	1 week	2 week	3 week	4 week	5 week	6 week		Right	Before second operation	1 week	2 week	3 week	4 week	5 week	6 week
Number 1	21	17	19	19	19	19	19		Number 1	21	17	19	19	19	19	19
Number 2	20	19	20	20	20	20	20		Number 2	20	19	20	20	20	20	20
Number 3	21	18	20	21	21	21	21		Number 3	21	18	20	21	21	21	21
Number 4	20	12	20	20	20	20	20		Number 4	20	12	20	20	20	20	20
Number 5	21	12	20	20	20	20	20		Number 5	21	12	20	20	20	20	20
Number 6	21	13	20	20	20	20	20		Number 6	21	13	20	20	20	20	20
Number 7	21	19	20	20	20	20	20		Number 7	21	19	20	20	20	20	20
	20.7143	15.7143	19.8571	20	20	20	20			20.7143	15.7143	19.8571	20	20	20	20
	0.48795	3.25137	0.377964	0.57735	0.57735	0.57735	0.57735			0.48795	3.25137	0.377964	0.57735	0.57735	0.57735	0.57735
T12 Group
Left	Before second operation	1 week	2 week	3 week	4 week	5 week	6 week		Right	Before second operation	1 week	2 week	3 week	4 week	5 week	6 week
Number 1	21	17	20	21	21	21	21		Number 1	21	17	20	21	21	21	21
Number 2	21	15	19	19	19	19	19		Number 2	21	15	19	19	19	19	19
Number 3	20	12	13	15	15	15	15		Number 3	20	12	13	15	15	15	15
Number 4	21	13	20	20	20	20	20		Number 4	21	13	20	20	20	20	20
Number 5	21	16	21	21	21	21	21		Number 5	21	16	21	21	21	21	21
Number 6	21	15	18	18	18	18	18		Number 6	21	15	18	18	18	18	18
Number 7	19	14	19	19	19	19	19		Number 7	19	14	19	19	19	19	19
	20.5714	14.5714	18.5714	19	19	19	19			20.5714	14.5714	18.5714	19	19	19	19
	0.786796	1.71825	2.63674	2.08167	2.08167	2.08167	2.08167			0.786796	1.71825	2.63674	2.08167	2.08167	2.08167	2.08167
